# Supplementary material for: The Impact of Histologic Portal T-Cell Density on the Clinical Outcomes in Hepatic Graft-versus-Host Disease and Autoimmune Liver Diseases
Source: Diagnostics (Basel). 2024 Aug 12;14(16):1745. doi: 10.3390/diagnostics14161745 (PMC11353783; doi:10.3390/diagnostics14161745)
Supplement: Supplementary file 1 [file diagnostics-14-01745-s001.zip]

Archive with 1 entries (1 files):
- diagnostics-3101259-supplementary.pdf
